# Supplementary material for: Anti-Hypercholesterolemia Effects of Edible Seaweed Extracts and Metabolomic Changes in Hep-G2 and Caco-2 Cell Lines
Source: Life (Basel). 2023 Jun 5;13(6):1325. doi: 10.3390/life13061325 (PMC10305398; doi:10.3390/life13061325)
Supplement: Supplementary file 1 [file life-13-01325-s001.zip]

Archive with 1 entries (1 files):
- life-2374031-supplementary.pdf
